# Supplementary material for: Doxorubicin Loaded Thermosensitive Magneto-Liposomes Obtained by a Gel Hydration Technique: Characterization and In Vitro Magneto-Chemotherapeutic Effect Assessment
Source: Pharmaceutics. 2022 Nov 18;14(11):2501. doi: 10.3390/pharmaceutics14112501 (PMC9697793; doi:10.3390/pharmaceutics14112501)
Supplement: Supplementary file 1 [file pharmaceutics-14-02501-s001.zip]

Archive with 1 entries (1 files):
- pharmaceutics-2022124-supplementary.pdf
